# Supplementary material for: Prediction Model for Tumor Budding Status Using the Radiomic Features of F-18 Fluorodeoxyglucose Positron Emission Tomography/Computed Tomography in Cervical Cancer
Source: Diagnostics (Basel). 2021 Aug 23;11(8):1517. doi: 10.3390/diagnostics11081517 (PMC8392321; doi:10.3390/diagnostics11081517)
Supplement: Supplementary file 1 [file diagnostics-11-01517-s001.zip]

Archive with 1 entries (1 files):
- diagnostics-1239510-SI.pdf
